# Supplementary material for: A RT-qPCR system using a degenerate probe for specific identification and differentiation of SARS-CoV-2 Omicron (B.1.1.529) variants of concern
Source: PLoS One. 2022 Oct 5;17(10):e0274889. doi: 10.1371/journal.pone.0274889 (PMC9534396; doi:10.1371/journal.pone.0274889)
Supplement: S1 File — (TXT) [file pone.0274889.s002.txt]

EPI_ISL_8887186
EPI_ISL_8885736
EPI_ISL_8886662
EPI_ISL_8887498
EPI_ISL_8886087
EPI_ISL_8886047
EPI_ISL_9011801
EPI_ISL_9121492
EPI_ISL_9125385
EPI_ISL_9128496
EPI_ISL_9121066
EPI_ISL_9128610
EPI_ISL_9122988
EPI_ISL_9121700
EPI_ISL_9123368
EPI_ISL_9123279
EPI_ISL_9123390
EPI_ISL_9122175
EPI_ISL_9123257
EPI_ISL_9123258
EPI_ISL_9128159
EPI_ISL_9123237
EPI_ISL_9126235
EPI_ISL_9120553
EPI_ISL_9127074
EPI_ISL_9123448
EPI_ISL_9128939
EPI_ISL_9120487
EPI_ISL_9128860
EPI_ISL_9121248
EPI_ISL_9123756
EPI_ISL_9170046
EPI_ISL_9128304
EPI_ISL_9170072
EPI_ISL_9127011
EPI_ISL_9170180
EPI_ISL_9124708
EPI_ISL_9121091
EPI_ISL_9123459
EPI_ISL_9119684
EPI_ISL_9124036
EPI_ISL_8887572
EPI_ISL_8886983
EPI_ISL_9012339
EPI_ISL_8887510
EPI_ISL_8886801
EPI_ISL_8886677
EPI_ISL_9012020
EPI_ISL_8887283
EPI_ISL_8887150
EPI_ISL_8885748
EPI_ISL_8885727
EPI_ISL_8886474
EPI_ISL_8887537
EPI_ISL_8886008
EPI_ISL_8887488
EPI_ISL_8886852
EPI_ISL_8887087
EPI_ISL_8887224
EPI_ISL_8886679
EPI_ISL_8886085
EPI_ISL_8885711
EPI_ISL_8887028
EPI_ISL_8886948
EPI_ISL_8886067
EPI_ISL_9012090
EPI_ISL_8886727
EPI_ISL_9012178
EPI_ISL_8886758
EPI_ISL_8886467
EPI_ISL_8887588
EPI_ISL_8887137
EPI_ISL_8886521
EPI_ISL_8886700
EPI_ISL_8886733
EPI_ISL_8885692
EPI_ISL_8887010
EPI_ISL_8887068
EPI_ISL_8887078
EPI_ISL_8886969
EPI_ISL_9012189
EPI_ISL_8886037
EPI_ISL_9012072
EPI_ISL_8886429
EPI_ISL_8886961
EPI_ISL_9012347
EPI_ISL_8887209
EPI_ISL_8887552
EPI_ISL_8887402
EPI_ISL_8887190
EPI_ISL_8886510
EPI_ISL_8886514
EPI_ISL_8887547
EPI_ISL_8887472
EPI_ISL_8887419
EPI_ISL_8886829
EPI_ISL_8886736
EPI_ISL_8887888
EPI_ISL_8887250
EPI_ISL_8887041
EPI_ISL_8886466
EPI_ISL_8887014
EPI_ISL_8887825
EPI_ISL_8887072
EPI_ISL_8886802
EPI_ISL_8886496
EPI_ISL_8887306
EPI_ISL_8886654
EPI_ISL_8886498
EPI_ISL_8885764
EPI_ISL_8887504
EPI_ISL_9011825
EPI_ISL_9011608
EPI_ISL_9009615
EPI_ISL_9009138
EPI_ISL_9011424
EPI_ISL_9010169
EPI_ISL_9009434
EPI_ISL_9010948
EPI_ISL_9012251
EPI_ISL_9009866
EPI_ISL_9009105
EPI_ISL_9007637
EPI_ISL_9009775
EPI_ISL_9010047
EPI_ISL_9010234
EPI_ISL_9012088
EPI_ISL_9009710
EPI_ISL_9006516
EPI_ISL_9012297
EPI_ISL_9012024
EPI_ISL_9010319
EPI_ISL_9010547
EPI_ISL_9009617
EPI_ISL_9009386
EPI_ISL_9007644
EPI_ISL_9007751
EPI_ISL_9006562
EPI_ISL_9009985
EPI_ISL_9010746
EPI_ISL_9012202
EPI_ISL_9011823
EPI_ISL_9009321
EPI_ISL_9011478
EPI_ISL_9007828
EPI_ISL_9009994
EPI_ISL_9010123
EPI_ISL_9012247
EPI_ISL_9007807
EPI_ISL_9010640
EPI_ISL_9010260
EPI_ISL_9006269
EPI_ISL_9009439
EPI_ISL_9008043
EPI_ISL_9011975
EPI_ISL_9007773
EPI_ISL_9011976
EPI_ISL_9012075
EPI_ISL_9008064
EPI_ISL_9009411
EPI_ISL_9009122
EPI_ISL_9010388
EPI_ISL_9009237
EPI_ISL_9008088
EPI_ISL_9010858
EPI_ISL_9012032
EPI_ISL_9012214
EPI_ISL_9120038
EPI_ISL_9126928
EPI_ISL_9131481
EPI_ISL_9128814
EPI_ISL_9126090
EPI_ISL_9121073
EPI_ISL_9123210
EPI_ISL_9121265
EPI_ISL_9122937
EPI_ISL_9127987
EPI_ISL_9121316
EPI_ISL_9121735
EPI_ISL_9121402
EPI_ISL_9126868
EPI_ISL_9126886
EPI_ISL_9124508
EPI_ISL_9128322
EPI_ISL_9011720
EPI_ISL_8804326
EPI_ISL_8805055
EPI_ISL_8806338
EPI_ISL_8804934
EPI_ISL_8806336
EPI_ISL_8805602
EPI_ISL_8805534
EPI_ISL_8806333
EPI_ISL_8804732
EPI_ISL_8805935
EPI_ISL_8807782
EPI_ISL_8835952
EPI_ISL_8836206
EPI_ISL_8804609
EPI_ISL_8804751
EPI_ISL_8835853
EPI_ISL_8805598
EPI_ISL_8805956
EPI_ISL_8804309
EPI_ISL_8804196
EPI_ISL_8805468
EPI_ISL_8806181
EPI_ISL_8806417
EPI_ISL_8836138
EPI_ISL_8804182
EPI_ISL_8835906
EPI_ISL_8805715
EPI_ISL_8805216
EPI_ISL_8805810
EPI_ISL_8807787
EPI_ISL_8836136
EPI_ISL_9009262
EPI_ISL_9006238
EPI_ISL_9010779
EPI_ISL_9009340
EPI_ISL_9007821
EPI_ISL_9011452
EPI_ISL_9010029
EPI_ISL_9009599
EPI_ISL_9010423
EPI_ISL_9006227
EPI_ISL_9011815
EPI_ISL_9009423
EPI_ISL_9006377
EPI_ISL_9011409
EPI_ISL_9006540
EPI_ISL_9007744
EPI_ISL_9011692
EPI_ISL_9010736
EPI_ISL_9007611
EPI_ISL_9010214
EPI_ISL_9010363
EPI_ISL_9012298
EPI_ISL_9007722
EPI_ISL_9010753
EPI_ISL_9009540
EPI_ISL_9010378
EPI_ISL_9012328
EPI_ISL_9008065
EPI_ISL_9010732
EPI_ISL_9009102
EPI_ISL_9010528
EPI_ISL_9011714
EPI_ISL_9012345
EPI_ISL_9011543
EPI_ISL_8886081
EPI_ISL_8887171
EPI_ISL_8887454
EPI_ISL_8886025
EPI_ISL_8885760
EPI_ISL_9012348
EPI_ISL_8887192
EPI_ISL_8886012
EPI_ISL_8887027
EPI_ISL_8885735
EPI_ISL_8886499
EPI_ISL_9012226
EPI_ISL_8886850
EPI_ISL_8886686
EPI_ISL_9012281
EPI_ISL_8887220
EPI_ISL_8887487
EPI_ISL_8887517
EPI_ISL_9012280
EPI_ISL_8886834
EPI_ISL_8886431
EPI_ISL_8886105
EPI_ISL_8887824
EPI_ISL_9011969
EPI_ISL_8886673
EPI_ISL_8886793
EPI_ISL_9011999
EPI_ISL_9012225
EPI_ISL_8887090
EPI_ISL_8886940
EPI_ISL_8885741
EPI_ISL_9012180
EPI_ISL_8887446
EPI_ISL_9012028
EPI_ISL_8887273
EPI_ISL_8887490
EPI_ISL_9012190
EPI_ISL_8887480
EPI_ISL_8887064
EPI_ISL_8887201
EPI_ISL_9120160
EPI_ISL_8922715
EPI_ISL_9006255
EPI_ISL_9010905
EPI_ISL_9066886
EPI_ISL_9124015
EPI_ISL_9128635
EPI_ISL_9170145
EPI_ISL_8887570
EPI_ISL_9012194
EPI_ISL_8887154
EPI_ISL_8886869
EPI_ISL_8885775
EPI_ISL_8886667
EPI_ISL_8886043
EPI_ISL_8886107
EPI_ISL_8886036
EPI_ISL_8886026
EPI_ISL_8887198
EPI_ISL_9011607
EPI_ISL_9011725
EPI_ISL_9010649
EPI_ISL_9010970
EPI_ISL_9012170
EPI_ISL_9009284
EPI_ISL_9009320
EPI_ISL_9011866
EPI_ISL_9128027
EPI_ISL_9119775
EPI_ISL_9121186
EPI_ISL_9120232
EPI_ISL_9126901
EPI_ISL_9121522
EPI_ISL_8804883
EPI_ISL_8804254
EPI_ISL_8836244
EPI_ISL_8805752
EPI_ISL_8805435
EPI_ISL_8807772
EPI_ISL_8807831
EPI_ISL_9007782
EPI_ISL_9010961
EPI_ISL_9010544
EPI_ISL_9010375
EPI_ISL_9009501
EPI_ISL_9007984
EPI_ISL_8886780
EPI_ISL_8887569
EPI_ISL_8887414
EPI_ISL_8886094
EPI_ISL_9012005
EPI_ISL_9012302
EPI_ISL_9067265
EPI_ISL_9069988
EPI_ISL_9066614
EPI_ISL_8923202
EPI_ISL_9123133
EPI_ISL_9123130
EPI_ISL_9128984
EPI_ISL_9127418
EPI_ISL_9123323
EPI_ISL_9123471
EPI_ISL_9124666
EPI_ISL_9127896
EPI_ISL_9128914
EPI_ISL_9126219
EPI_ISL_9120470
EPI_ISL_9119596
EPI_ISL_9121115
EPI_ISL_9131680
EPI_ISL_9120507
EPI_ISL_9125306
EPI_ISL_9123117
EPI_ISL_9131781
EPI_ISL_9121741
EPI_ISL_9134295
EPI_ISL_9121373
EPI_ISL_9128128
EPI_ISL_9121500
EPI_ISL_9124424
EPI_ISL_9123160
EPI_ISL_9119744
EPI_ISL_9120602
EPI_ISL_9121612
EPI_ISL_9127268
EPI_ISL_9127646
EPI_ISL_9120123
EPI_ISL_9126303
EPI_ISL_9134208
EPI_ISL_8886932
EPI_ISL_8887544
EPI_ISL_8887468
EPI_ISL_8887430
EPI_ISL_8887184
EPI_ISL_8887088
EPI_ISL_8886856
EPI_ISL_8886941
EPI_ISL_8886720
EPI_ISL_8887262
EPI_ISL_8886189
EPI_ISL_8886442
EPI_ISL_8887589
EPI_ISL_8885726
EPI_ISL_8886009
EPI_ISL_8887163
EPI_ISL_8885752
EPI_ISL_8886944
EPI_ISL_8886092
EPI_ISL_8886833
EPI_ISL_8887116
EPI_ISL_8887541
EPI_ISL_8887123
EPI_ISL_8886839
EPI_ISL_8886453
EPI_ISL_8886040
EPI_ISL_8887202
EPI_ISL_8886859
EPI_ISL_8886797
EPI_ISL_8886657
EPI_ISL_8887559
EPI_ISL_8887050
EPI_ISL_8886485
EPI_ISL_8885995
EPI_ISL_8886786
EPI_ISL_8885723
EPI_ISL_8885557
EPI_ISL_9009964
EPI_ISL_8887221
EPI_ISL_8887479
EPI_ISL_8886858
EPI_ISL_8887280
EPI_ISL_8887242
EPI_ISL_8886502
EPI_ISL_8886958
EPI_ISL_8887141
EPI_ISL_8887556
EPI_ISL_8887815
EPI_ISL_8887529
EPI_ISL_8887245
EPI_ISL_8886476
EPI_ISL_8886438
EPI_ISL_8886789
EPI_ISL_8887256
EPI_ISL_8887218
EPI_ISL_8886035
EPI_ISL_8886644
EPI_ISL_8887399
EPI_ISL_8886846
EPI_ISL_8885763
EPI_ISL_8885717
EPI_ISL_8886822
EPI_ISL_8887111
EPI_ISL_8886821
EPI_ISL_8887892
EPI_ISL_8887232
EPI_ISL_8887264
EPI_ISL_8887074
EPI_ISL_8887082
EPI_ISL_8886953
EPI_ISL_8886447
EPI_ISL_8886745
EPI_ISL_8886056
EPI_ISL_8887482
EPI_ISL_8887008
EPI_ISL_8887307
EPI_ISL_9011706
EPI_ISL_9011933
EPI_ISL_9010876
EPI_ISL_9010479
EPI_ISL_9011943
EPI_ISL_9011673
EPI_ISL_9010184
EPI_ISL_9007866
EPI_ISL_9009330
EPI_ISL_9008053
EPI_ISL_9011742
EPI_ISL_9010671
EPI_ISL_9009888
EPI_ISL_9010598
EPI_ISL_9006580
EPI_ISL_9010480
EPI_ISL_9009724
EPI_ISL_9007804
EPI_ISL_9009172
EPI_ISL_9006235
EPI_ISL_9011352
EPI_ISL_9010612
EPI_ISL_9010764
EPI_ISL_9009380
EPI_ISL_9007800
EPI_ISL_9010586
EPI_ISL_9010057
EPI_ISL_9009604
EPI_ISL_9010755
EPI_ISL_9007885
EPI_ISL_9009575
EPI_ISL_9010147
EPI_ISL_9009430
EPI_ISL_9006296
EPI_ISL_9007953
EPI_ISL_9010549
EPI_ISL_9010334
EPI_ISL_9006388
EPI_ISL_9006230
EPI_ISL_9011848
EPI_ISL_9010566
EPI_ISL_9010893
EPI_ISL_9010615
EPI_ISL_9010243
EPI_ISL_9007700
EPI_ISL_9009378
EPI_ISL_9009385
EPI_ISL_9007784
EPI_ISL_9010584
EPI_ISL_9010955
EPI_ISL_9009703
EPI_ISL_9009717
EPI_ISL_9011552
EPI_ISL_9009978
EPI_ISL_9008040
EPI_ISL_9009894
EPI_ISL_9011403
EPI_ISL_9010844
EPI_ISL_9009249
EPI_ISL_9010506
EPI_ISL_9011568
EPI_ISL_9011721
EPI_ISL_9011736
EPI_ISL_9009714
EPI_ISL_9010426
EPI_ISL_9007627
EPI_ISL_9010216
EPI_ISL_9009664
EPI_ISL_9006502
EPI_ISL_9011493
EPI_ISL_9006289
EPI_ISL_9009360
EPI_ISL_9010897
EPI_ISL_9008050
EPI_ISL_9006309
EPI_ISL_9006278
EPI_ISL_9006251
EPI_ISL_9010399
EPI_ISL_9009796
EPI_ISL_9010772
EPI_ISL_9009405
EPI_ISL_9010669
EPI_ISL_9010183
EPI_ISL_9007791
EPI_ISL_9011767
EPI_ISL_9007766
EPI_ISL_9007875
EPI_ISL_9011370
EPI_ISL_9006234
EPI_ISL_9011557
EPI_ISL_9010446
EPI_ISL_9010023
EPI_ISL_9006384
EPI_ISL_9007726
EPI_ISL_9007787
EPI_ISL_9011656
EPI_ISL_9009357
EPI_ISL_9009772
EPI_ISL_9010341
EPI_ISL_9010431
EPI_ISL_9009976
EPI_ISL_9009412
EPI_ISL_9010665
EPI_ISL_9006330
EPI_ISL_9120002
EPI_ISL_9123172
EPI_ISL_9119647
EPI_ISL_9124120
EPI_ISL_9119765
EPI_ISL_9123490
EPI_ISL_9121314
EPI_ISL_9121064
EPI_ISL_9121063
EPI_ISL_9120166
EPI_ISL_9124818
EPI_ISL_9121188
EPI_ISL_9134644
EPI_ISL_9124166
EPI_ISL_9125449
EPI_ISL_9125955
EPI_ISL_9123480
EPI_ISL_9134621
EPI_ISL_9122947
EPI_ISL_9123429
EPI_ISL_9121628
EPI_ISL_9120022
EPI_ISL_9121229
EPI_ISL_9124796
EPI_ISL_9119794
EPI_ISL_9127050
EPI_ISL_9126498
EPI_ISL_9120010
EPI_ISL_9120267
EPI_ISL_9123236
EPI_ISL_9126064
EPI_ISL_9127938
EPI_ISL_9128878
EPI_ISL_9121127
EPI_ISL_9124302
EPI_ISL_9123140
EPI_ISL_9121726
EPI_ISL_9121832
EPI_ISL_9121222
EPI_ISL_9127383
EPI_ISL_9119779
EPI_ISL_8804841
EPI_ISL_8804371
EPI_ISL_8807714
EPI_ISL_8807792
EPI_ISL_8804996
EPI_ISL_8805112
EPI_ISL_8806132
EPI_ISL_8807780
EPI_ISL_8804629
EPI_ISL_8805962
EPI_ISL_8804972
EPI_ISL_8807698
EPI_ISL_8807808
EPI_ISL_8806408
EPI_ISL_8805423
EPI_ISL_8805237
EPI_ISL_8806391
EPI_ISL_8805391
EPI_ISL_8807926
EPI_ISL_8807805
EPI_ISL_8807818
EPI_ISL_8806290
EPI_ISL_8805355
EPI_ISL_8806105
EPI_ISL_8804159
EPI_ISL_8805594
EPI_ISL_8806107
EPI_ISL_8806536
EPI_ISL_8805034
EPI_ISL_8807932
EPI_ISL_8804621
EPI_ISL_8805143
EPI_ISL_8806300
EPI_ISL_8806529
EPI_ISL_8807946
EPI_ISL_8807937
EPI_ISL_8805923
EPI_ISL_8806106
EPI_ISL_8805186
EPI_ISL_8806545
EPI_ISL_8804080
EPI_ISL_8805478
EPI_ISL_8805003
EPI_ISL_8804885
EPI_ISL_8806239
EPI_ISL_8805043
EPI_ISL_8806330
EPI_ISL_8804608
EPI_ISL_9006290
EPI_ISL_9011726
EPI_ISL_9010776
EPI_ISL_9010742
EPI_ISL_9007650
EPI_ISL_9010171
EPI_ISL_9011818
EPI_ISL_9010459
EPI_ISL_9006282
EPI_ISL_9011917
EPI_ISL_9010929
EPI_ISL_9010221
EPI_ISL_9010602
EPI_ISL_9010186
EPI_ISL_9011929
EPI_ISL_9010973
EPI_ISL_9009468
EPI_ISL_9007991
EPI_ISL_9010385
EPI_ISL_9007937
EPI_ISL_9010373
EPI_ISL_9006451
EPI_ISL_9008070
EPI_ISL_9009268
EPI_ISL_9010702
EPI_ISL_9009207
EPI_ISL_9010592
EPI_ISL_9010493
EPI_ISL_9011757
EPI_ISL_9009688
EPI_ISL_9009331
EPI_ISL_9006386
EPI_ISL_9007944
EPI_ISL_9009550
EPI_ISL_9010209
EPI_ISL_9007695
EPI_ISL_9006495
EPI_ISL_9006567
EPI_ISL_9006342
EPI_ISL_9009496
EPI_ISL_9011616
EPI_ISL_8887119
EPI_ISL_8886975
EPI_ISL_8886778
EPI_ISL_8885731
EPI_ISL_8886865
EPI_ISL_8885704
EPI_ISL_8886743
EPI_ISL_8886831
EPI_ISL_8887187
EPI_ISL_8887153
EPI_ISL_8886488
EPI_ISL_8886462
EPI_ISL_8887275
EPI_ISL_8886751
EPI_ISL_8886052
EPI_ISL_8886672
EPI_ISL_8886759
EPI_ISL_8887574
EPI_ISL_8886014
EPI_ISL_8885761
EPI_ISL_8887199
EPI_ISL_8886459
EPI_ISL_8887213
EPI_ISL_8886749
EPI_ISL_8886475
EPI_ISL_8886744
EPI_ISL_8886491
EPI_ISL_8886989
EPI_ISL_8886501
EPI_ISL_8885700
EPI_ISL_8886965
EPI_ISL_8886464
EPI_ISL_8886729
EPI_ISL_8886730
EPI_ISL_8885699
EPI_ISL_8887495
EPI_ISL_8887289
EPI_ISL_9009375
EPI_ISL_9010357
EPI_ISL_9010613
EPI_ISL_9064299
EPI_ISL_9012163
EPI_ISL_9010647
EPI_ISL_8921918
EPI_ISL_9007681
EPI_ISL_9067672
EPI_ISL_8923884
EPI_ISL_9007857
EPI_ISL_9010703
EPI_ISL_9009665
EPI_ISL_8922968
EPI_ISL_9009561
EPI_ISL_9007850
EPI_ISL_9066191
EPI_ISL_8922777
EPI_ISL_8923926
EPI_ISL_12780446
EPI_ISL_13066705
EPI_ISL_13066713
EPI_ISL_12992824
EPI_ISL_13066726
EPI_ISL_13049088
EPI_ISL_12700725
EPI_ISL_12992871
EPI_ISL_12472206
EPI_ISL_13049092
EPI_ISL_12750405
EPI_ISL_12780496
EPI_ISL_12726733
EPI_ISL_12317495
EPI_ISL_12750417
EPI_ISL_12992948
EPI_ISL_13049112
EPI_ISL_12780530
EPI_ISL_13049114
EPI_ISL_13066795
EPI_ISL_12286266
EPI_ISL_12533570
EPI_ISL_12993013
EPI_ISL_13066861
EPI_ISL_13066880
EPI_ISL_13066910
EPI_ISL_13066914
EPI_ISL_13066918
EPI_ISL_12726880
EPI_ISL_12750494
EPI_ISL_13066925
EPI_ISL_13049193
EPI_ISL_13066936
EPI_ISL_12750511
EPI_ISL_13066952
EPI_ISL_11913288
EPI_ISL_10807016
EPI_ISL_13066963
EPI_ISL_12750521
EPI_ISL_13066969
EPI_ISL_11275475
EPI_ISL_12780715
EPI_ISL_12472350
EPI_ISL_12993304
EPI_ISL_12993306
EPI_ISL_12895441
EPI_ISL_12533695
EPI_ISL_12993347
EPI_ISL_12895450
EPI_ISL_13067036
EPI_ISL_12700869
EPI_ISL_12750566
EPI_ISL_12895476
EPI_ISL_11645323
EPI_ISL_12850734
EPI_ISL_12533737
EPI_ISL_13067102
EPI_ISL_12727163
EPI_ISL_13049299
EPI_ISL_13067138
EPI_ISL_12780862
EPI_ISL_13049324
EPI_ISL_12993569
EPI_ISL_13049351
EPI_ISL_13067223
EPI_ISL_12993665
EPI_ISL_13067242
EPI_ISL_13067250
EPI_ISL_12727291
EPI_ISL_12632184
EPI_ISL_12993769
EPI_ISL_13067293
EPI_ISL_12318109
EPI_ISL_13049406
EPI_ISL_13029819
EPI_ISL_13067332
EPI_ISL_13049419
EPI_ISL_13067350
EPI_ISL_13029831
EPI_ISL_12850822
EPI_ISL_13067379
EPI_ISL_13067387
EPI_ISL_13049450
EPI_ISL_12993944
EPI_ISL_12435606
EPI_ISL_11832686
EPI_ISL_13049489
EPI_ISL_13067463
EPI_ISL_13067473
EPI_ISL_12609354
EPI_ISL_12895669
EPI_ISL_13067520
EPI_ISL_12994088
EPI_ISL_12401348
EPI_ISL_12781221
EPI_ISL_11988685
EPI_ISL_13067593
EPI_ISL_12994172
EPI_ISL_12750862
EPI_ISL_13049579
EPI_ISL_12781286
EPI_ISL_12994243
EPI_ISL_13067673
EPI_ISL_13049608
EPI_ISL_12994255
EPI_ISL_13067690
EPI_ISL_12648815
EPI_ISL_13067694
EPI_ISL_12558222
EPI_ISL_12811478
EPI_ISL_12994279
EPI_ISL_13049635
EPI_ISL_12781379
EPI_ISL_12781389
EPI_ISL_13049646
EPI_ISL_12994350
EPI_ISL_13067767
EPI_ISL_13067768
EPI_ISL_12728186
EPI_ISL_12781434
EPI_ISL_12609645
EPI_ISL_12994412
EPI_ISL_12558347
EPI_ISL_12558354
EPI_ISL_13067854
EPI_ISL_13049708
EPI_ISL_12701327
EPI_ISL_12728268
EPI_ISL_12648960
EPI_ISL_12648962
EPI_ISL_13067895
EPI_ISL_13067916
EPI_ISL_12994528
EPI_ISL_13067923
EPI_ISL_12811576
EPI_ISL_13067978
EPI_ISL_13067984
EPI_ISL_12781627
EPI_ISL_11990462
EPI_ISL_12811599
EPI_ISL_12751070
EPI_ISL_12473024
EPI_ISL_12781692
EPI_ISL_12632471
EPI_ISL_12751103
EPI_ISL_13068123
EPI_ISL_12610054
EPI_ISL_12649098
EPI_ISL_12436012
EPI_ISL_13068168
EPI_ISL_12558608
EPI_ISL_13030248
EPI_ISL_12782086
EPI_ISL_12896054
EPI_ISL_13030258
EPI_ISL_13068215
EPI_ISL_12610106
EPI_ISL_13030301
EPI_ISL_13049938
EPI_ISL_12994840
EPI_ISL_12994849
EPI_ISL_12610165
EPI_ISL_12751282
EPI_ISL_13049958
EPI_ISL_12649169
EPI_ISL_13068294
EPI_ISL_12632539
EPI_ISL_13068300
EPI_ISL_13068324
EPI_ISL_12782192
EPI_ISL_13068325
EPI_ISL_13049971
EPI_ISL_13049972
EPI_ISL_12751311
EPI_ISL_12701562
EPI_ISL_13068355
EPI_ISL_12610277
EPI_ISL_13049992
EPI_ISL_13030368
EPI_ISL_13068372
EPI_ISL_13068373
EPI_ISL_12248508
EPI_ISL_12994946
EPI_ISL_13068393
EPI_ISL_12436133
EPI_ISL_12558927
EPI_ISL_13050003
EPI_ISL_12782274
EPI_ISL_12139399
EPI_ISL_13068431
EPI_ISL_12782309
EPI_ISL_12610334
EPI_ISL_12995022
EPI_ISL_12995073
EPI_ISL_13068466
EPI_ISL_13029578
EPI_ISL_13066703
EPI_ISL_13066715
EPI_ISL_13049080
EPI_ISL_12992834
EPI_ISL_12992843
EPI_ISL_12992857
EPI_ISL_13049087
EPI_ISL_12850634
EPI_ISL_12895296
EPI_ISL_13066744
EPI_ISL_13066748
EPI_ISL_13066750
EPI_ISL_13049096
EPI_ISL_12780492
EPI_ISL_13029604
EPI_ISL_13066762
EPI_ISL_13066767
EPI_ISL_13066776
EPI_ISL_13066777
EPI_ISL_13029614
EPI_ISL_13066783
EPI_ISL_13029619
EPI_ISL_13049117
EPI_ISL_13066813
EPI_ISL_13066816
EPI_ISL_12780553
EPI_ISL_13066829
EPI_ISL_13066832
EPI_ISL_12993023
EPI_ISL_13049140
EPI_ISL_13066852
EPI_ISL_13066853
EPI_ISL_12780607
EPI_ISL_13066884
EPI_ISL_12993113
EPI_ISL_13029643
EPI_ISL_12780614
EPI_ISL_12895378
EPI_ISL_13049173
EPI_ISL_13066902
EPI_ISL_13066906
EPI_ISL_12726862
EPI_ISL_13066928
EPI_ISL_13049201
EPI_ISL_13066944
EPI_ISL_12993213
EPI_ISL_13066955
EPI_ISL_12895410
EPI_ISL_13066964
EPI_ISL_12993247
EPI_ISL_13049216
EPI_ISL_13049217
EPI_ISL_13066971
EPI_ISL_12811178
EPI_ISL_13066978
EPI_ISL_13066985
EPI_ISL_13067004
EPI_ISL_13049235
EPI_ISL_13049241
EPI_ISL_13067023
EPI_ISL_13067025
EPI_ISL_13067047
EPI_ISL_13049254
EPI_ISL_12895458
EPI_ISL_13128142
EPI_ISL_13067061
EPI_ISL_13049263
EPI_ISL_13067066
EPI_ISL_13049265
EPI_ISL_12811224
EPI_ISL_12895471
EPI_ISL_12317782
EPI_ISL_13067097
EPI_ISL_13029747
EPI_ISL_13049290
EPI_ISL_13067116
EPI_ISL_13049301
EPI_ISL_12780841
EPI_ISL_13049308
EPI_ISL_13067126
EPI_ISL_13067127
EPI_ISL_13049313
EPI_ISL_13128130
EPI_ISL_13067171
EPI_ISL_13067175
EPI_ISL_13067182
EPI_ISL_13067192
EPI_ISL_13067196
EPI_ISL_13067198
EPI_ISL_12993641
EPI_ISL_13049353
EPI_ISL_13067208
EPI_ISL_13067214
EPI_ISL_12780920
EPI_ISL_13067235
EPI_ISL_12993689
EPI_ISL_13067240
EPI_ISL_12993694
EPI_ISL_13049366
EPI_ISL_13067241
EPI_ISL_13067254
EPI_ISL_13049383
EPI_ISL_13049386
EPI_ISL_12995087
EPI_ISL_13067320
EPI_ISL_13067323
EPI_ISL_13067324
EPI_ISL_13049408
EPI_ISL_13067325
EPI_ISL_12993811
EPI_ISL_13067328
EPI_ISL_13049411
EPI_ISL_13049418
EPI_ISL_13067351
EPI_ISL_13067354
EPI_ISL_12472550
EPI_ISL_13067366
EPI_ISL_13067375
EPI_ISL_13049441
EPI_ISL_13067389
EPI_ISL_13067394
EPI_ISL_12557952
EPI_ISL_13049452
EPI_ISL_12993931
EPI_ISL_13029850
EPI_ISL_13067427
EPI_ISL_12609307
EPI_ISL_13049468
EPI_ISL_13049472
EPI_ISL_13067442
EPI_ISL_13049476
EPI_ISL_13049483
EPI_ISL_13049484
EPI_ISL_13049486
EPI_ISL_12811376
EPI_ISL_13049488
EPI_ISL_13067469
EPI_ISL_13067470
EPI_ISL_13067481
EPI_ISL_13049501
EPI_ISL_12994025
EPI_ISL_12994028
EPI_ISL_13049508
EPI_ISL_12895680
EPI_ISL_13067521
EPI_ISL_13067526
EPI_ISL_12994073
EPI_ISL_13067530
EPI_ISL_13049533
EPI_ISL_12648721
EPI_ISL_12781197
EPI_ISL_13067549
EPI_ISL_12994118
EPI_ISL_13049546
EPI_ISL_13049556
EPI_ISL_13049557
EPI_ISL_13067588
EPI_ISL_12895729
EPI_ISL_12895730
EPI_ISL_12994159
EPI_ISL_12994161
EPI_ISL_12895733
EPI_ISL_13067597
EPI_ISL_13049569
EPI_ISL_13067607
EPI_ISL_12994178
EPI_ISL_13049572
EPI_ISL_13067610
EPI_ISL_13029919
EPI_ISL_13049573
EPI_ISL_12750866
EPI_ISL_13067628
EPI_ISL_13067631
EPI_ISL_12811452
EPI_ISL_13067643
EPI_ISL_13049585
EPI_ISL_13067657
EPI_ISL_13049596
EPI_ISL_13067661
EPI_ISL_13049597
EPI_ISL_12811463
EPI_ISL_13067666
EPI_ISL_12811466
EPI_ISL_13067677
EPI_ISL_13049611
EPI_ISL_13067707
EPI_ISL_13067710
EPI_ISL_12994282
EPI_ISL_13049625
EPI_ISL_13029961
EPI_ISL_13029967
EPI_ISL_13067745
EPI_ISL_12701260
EPI_ISL_12994340
EPI_ISL_12994352
EPI_ISL_13049652
EPI_ISL_12781419
EPI_ISL_13049665
EPI_ISL_13067791
EPI_ISL_12994388
EPI_ISL_12994395
EPI_ISL_12994396
EPI_ISL_13049674
EPI_ISL_13067805
EPI_ISL_13067810
EPI_ISL_13067817
EPI_ISL_12558341
EPI_ISL_13067830
EPI_ISL_12994432
EPI_ISL_12728233
EPI_ISL_13049687
EPI_ISL_13049702
EPI_ISL_13030023
EPI_ISL_13067863
EPI_ISL_13049709
EPI_ISL_12701336
EPI_ISL_12850953
EPI_ISL_13049726
EPI_ISL_13067902
EPI_ISL_13067908
EPI_ISL_12811566
EPI_ISL_13030074
EPI_ISL_13049747
EPI_ISL_12811573
EPI_ISL_13049754
EPI_ISL_13067953
EPI_ISL_13049763
EPI_ISL_13067961
EPI_ISL_13049771
EPI_ISL_13049776
EPI_ISL_13049780
EPI_ISL_13049783
EPI_ISL_12895961
EPI_ISL_13049788
EPI_ISL_13030143
EPI_ISL_13068020
EPI_ISL_13068026
EPI_ISL_12994624
EPI_ISL_12781669
EPI_ISL_13068037
EPI_ISL_13068039
EPI_ISL_12811607
EPI_ISL_13068048
EPI_ISL_13068049
EPI_ISL_12895988
EPI_ISL_13049821
EPI_ISL_13049823
EPI_ISL_12781695
EPI_ISL_13068064
EPI_ISL_12994662
EPI_ISL_13049836
EPI_ISL_13049840
EPI_ISL_12994673
EPI_ISL_13049843
EPI_ISL_13068083
EPI_ISL_13068094
EPI_ISL_12649069
EPI_ISL_13068100
EPI_ISL_12632483
EPI_ISL_13068108
EPI_ISL_13068115
EPI_ISL_12896024
EPI_ISL_13049866
EPI_ISL_13030212
EPI_ISL_13068134
EPI_ISL_12781787
EPI_ISL_13068137
EPI_ISL_12851030
EPI_ISL_12207803
EPI_ISL_12473106
EPI_ISL_12632509
EPI_ISL_13068171
EPI_ISL_13049897
EPI_ISL_13068182
EPI_ISL_12701484
EPI_ISL_13049902
EPI_ISL_13068189
EPI_ISL_13049910
EPI_ISL_13049913
EPI_ISL_12728612
EPI_ISL_12851157
EPI_ISL_12492164
EPI_ISL_13049916
EPI_ISL_12994786
EPI_ISL_13030273
EPI_ISL_13049920
EPI_ISL_13068216
EPI_ISL_13068219
EPI_ISL_13049927
EPI_ISL_13068222
EPI_ISL_13049928
EPI_ISL_13068224
EPI_ISL_13068227
EPI_ISL_13068240
EPI_ISL_12811671
EPI_ISL_13068246
EPI_ISL_13068247
EPI_ISL_13068255
EPI_ISL_13049942
EPI_ISL_12811678
EPI_ISL_12728655
EPI_ISL_13068278
EPI_ISL_13049959
EPI_ISL_12291987
EPI_ISL_13068299
EPI_ISL_13068312
EPI_ISL_13068322
EPI_ISL_13049977
EPI_ISL_12782213
EPI_ISL_13049991
EPI_ISL_12896160
EPI_ISL_13068379
EPI_ISL_12782263
EPI_ISL_13068392
EPI_ISL_13049997
EPI_ISL_12632568
EPI_ISL_12994968
EPI_ISL_12896182
EPI_ISL_13068424
EPI_ISL_13068426
EPI_ISL_12994991
EPI_ISL_12994993
EPI_ISL_13050025
EPI_ISL_13068437
EPI_ISL_12995031
EPI_ISL_13050030
EPI_ISL_13050032
EPI_ISL_13068452
EPI_ISL_13068458
EPI_ISL_12727204
